# Supplementary material for: Muscle Ultrasound Shear Wave Elastography as a Non-Invasive Biomarker in Myotonia
Source: Diagnostics (Basel). 2021 Jan 23;11(2):163. doi: 10.3390/diagnostics11020163 (PMC7911703; doi:10.3390/diagnostics11020163)
Supplement: Supplementary file 1 [file diagnostics-11-00163-s001.zip]

Archive with 6 entries (5 files):
- supplementary_files/
- __MACOSX/._supplementary_files
- supplementary_files/supplemental_video_V1_kronlage_SWE_myotonia.mp4
- __MACOSX/supplementary_files/._supplemental_video_V1_kronlage_SWE_myotonia.mp4
- supplementary_files/supplementary_figures_kronlage_SWE_myotonia_revision.pdf
- __MACOSX/supplementary_files/._supplementary_figures_kronlage_SWE_myotonia_revision.pdf
